# Supplementary material for: Mast Cells Are a Reservoir of NLRP1 in Human Skin
Source: Int J Mol Sci. 2026 Apr 23;27(9):3775. doi: 10.3390/ijms27093775 (PMC13164440; doi:10.3390/ijms27093775)
Supplement: Supplementary file 1 [file ijms-27-03775-s001.zip]

Archive with 4 entries (4 files):
- Video S3.mp4
- Video S2.mp4
- Supplementary material.pdf
- Video S1.avi
